# Supplementary material for: Efficacy of Xanthine Oxidase Inhibitors in Lowering Serum Uric Acid in Chronic Kidney Disease: A Systematic Review and Meta-Analysis
Source: J Clin Med. 2022 Apr 27;11(9):2468. doi: 10.3390/jcm11092468 (PMC9105680; doi:10.3390/jcm11092468)
Supplement: Supplementary file 1 [file jcm-11-02468-s001.zip]

Archive with 1 entries (1 files):
- jcm-1659205-supplementary.pdf
